# Supplementary material for: TraB family proteins are components of ER-mitochondrial contact sites and regulate ER-mitochondrial interactions and mitophagy
Source: Nat Commun. 2022 Sep 26;13:5658. doi: 10.1038/s41467-022-33402-w (PMC9513094; doi:10.1038/s41467-022-33402-w)
Supplement: Supplementary file 3 — Source Data [file 41467_2022_33402_MOESM3_ESM.zip]

Archive with 2 entries (2 files):
- Source Data .xlsx
- Li et al., Orignal Blot and Gel images.pdf
