# Supplementary material for: TraB family proteins are components of ER-mitochondrial contact sites and regulate ER-mitochondrial interactions and mitophagy
Source: Nat Commun. 2022 Sep 26;13:5658. doi: 10.1038/s41467-022-33402-w (PMC9513094; doi:10.1038/s41467-022-33402-w)
Supplement: Supplementary file 3 — Source Data [file 41467_2022_33402_MOESM3_ESM.zip › Source Data .xlsx]

## Sheet: Figure 1
Figure 1i, FRET-FLIM Data		GFP-TRB1 alone				GFP-TRB1+VAP27
	1	2.48			1	2.22
	2	2.45			2	2.28
	3	2.51			3	2.32
	4	2.49			4	2.38
	5	2.48			5	2.38
	6	2.47			6	2.41
	7	2.58			7	2.27
	8	2.51			8	2.36
	9	2.53			9	2.28			Unpaired t test
	10	2.47			10	2.21			P value	5.41258e-05
									P value summary	***
	Avg	2.497			Avg	2.311			Significantly different (P < 0.05)?	Yes
	SD	0.0374314			SD	0.0698331			One- or two-tailed P value?	Two-tailed
	SEM	0.01184			SEM	0.02208
		GFP-TRB2 alone				GFP-TRB2+VAP27
	1	2.48			1	2.2
	2	2.51			2	2.16
	3	2.52			3	2.26
	4	2.52			4	2.25
	5	2.52			5	2.26
	6	2.52			6	2.26
	7	2.5			7	2.29
	8	2.53			8	2.19
	9	2.47			9	2.13			Unpaired t test
	10	2.47			10	2.13			P value	1.30548e-08
									P value summary	***
	Avg	2.504			Avg	2.213			Significantly different (P < 0.05)?	Yes
	SD	0.02271			SD	0.05889			One- or two-tailed P value?	Two-tailed
	SEM	0.00718			SEM	0.01862

## Sheet: Figure 3
Figure 3d, 3e stable mitochondria number	Col-0	stable	total	Percentage		TRB1 OE	stable	total	Percentage		VAP27 OE	stable	total	Percentage
	1	8	48	16.6667		1	13	38	34.2105		1	15	29	51.7241
	2	16	58	27.5862		2	6	25	24		2	28	62	45.1613
	3	10	46	21.7391		3	22	57	38.5965		3	16	27	59.2593
	4	11	41	26.8293		4	14	36	38.8889		4	33	81	40.7407
	5	14	47	29.7872		5	12	38	31.5789		5	42	76	55.2632
	6	15	50	30		6	13	35	37.1429		6	21	76	27.6316
	7	20	55	33.3636		7	16	45	35.5556		7	48	105	45.7143
	8	8	50	16		8	11	34	32.3529		8	32	74	43.2432
	9	8	43	18.6046		9	14	58	24.1379		9	29	53	54.717			Col-0 vs TRB1 OE		Col-0 vs VAP27 OE
	10	10	54	18.5185		10	18	56	32.1429		10	13	28	46.4286		Unpaired t test
	11	21	68	30.8823		11	15	45	33.3333		11	25	72	34.7222		P value	0.0013		0.000180838
	12	18	54	33.3333		12	16	48	33.3333		12	11	35	31.4286		P value summary	**		***
	13	8	52	15.3846		13	13	44	29.5455		13	15	43	34.8837		Significantly different (P < 0.05)?	Yes		Yes
	14	12	43	27.907		14	11	39	28.2051		14	11	39	28.2051		One- or two-tailed P value?	Two-tailed		Two-tailed
	15	4	14	28.5714		15	19	60	31.6667		15	26	60	43.3333
			Avg	25.01				Avg	32.31				Avg	42.83
			SD	6.49				SD	4.502				SD	9.929
			SEM	1.676				SEM	1.162				SEM	2.564
Figure 3h, distence data	Col-0	nm		TRB1 OE	nm
	1	102.286		1	47.144
	2	79.286		2	60.028
	3	84.25		3	81.179
	4	123.674		4	100.541
	5	179.302		5	40.721
	6	83.564		6	76.432
	7	106.32		7	139.69
	8	65.725		8	124.396
	9	110.836		9	99.314
	10	107.795		10	87.259
	11	126.23		11	53.736
	12	111.377		12	37.14
	13	136.666		13	55.375
	14	150.118		14	84.393
	15	101.801		15	44.968
	16	82.242		16	94.87
	17	133.173		17	107.862
	18	114.163		18	51.724
	19	122.313		19	34.751		Unpaired t test with Welch's correction
	20	104.499		20	41.456		P value	2.68278e-05
	21	115.21		21	46.499		P value summary	***
				22	34.453		Significantly different (P < 0.05)?	Yes
	Avg	111.5		Avg	70.18		One- or two-tailed P value?	Two-tailed
	SD	25.96		SD	31.02
	SEM	5.664		SEM	6.613

## Sheet: Figure 4
Figure 4c, mitochondrial morphology data	Col-0	Length (μm)	Width (μm)	Ratio		trb1 trb2	Length (μm)	Width (μm)	Ratio
	1	1.17	0.512	2.28516		1	0.787	0.735	1.07075
	2	0.918	0.525	1.74857		2	0.694	0.593	1.17032
	3	0.853	0.485	1.75876		3	0.865	0.653	1.32466
	4	0.941	0.534	1.76217		4	1.077	0.644	1.67236
	5	0.762	0.531	1.43503		5	0.667	0.503	1.32604
	6	0.945	0.448	2.10938		6	0.696	0.528	1.31818
	7	1.501	0.684	2.19444		7	0.761	0.652	1.16718
	8	0.539	0.52	1.03654		8	0.633	0.557	1.13645
	9	0.808	0.612	1.32026		9	1.104	0.56	1.97143
	10	1.515	0.441	3.43537		10	1.413	0.477	2.96226
	11	0.798	0.525	1.52		11	1.442	0.406	3.55172
	12	1.325	0.418	3.16986		12	0.958	0.449	2.13363
	13	1.211	0.358	3.38268		13	1.646	0.451	3.64967
	14	0.747	0.492	1.51829		14	1.729	0.539	3.20779
	15	0.816	0.522	1.56322		15	0.818	0.482	1.6971
	16	0.996	0.564	1.76596		16	1.256	0.528	2.37879
	17	1.281	0.391	3.27621		17	0.816	0.626	1.30351
	18	1.754	0.553	3.17179		18	0.889	0.676	1.31509
	19	1.602	0.44	3.64091		19	0.747	0.568	1.31514
	20	1.062	0.486	2.18519		20	0.698	0.639	1.09233
	21	1.066	0.613	1.73899		21	1.146	0.581	1.97246
	22	0.733	0.598	1.22575		22	1.389	0.639	2.17371
	23	1.17	0.537	2.17877		23	0.973	0.432	2.25231
	24	1.333	0.487	2.73717		24	1.763	0.625	2.8208
	25	1.066	0.491	2.17108		25	1.458	0.627	2.32536
	26	0.831	0.502	1.65538		26	1.359	0.931	1.45972
	27	0.809	0.454	1.78194		27	0.834	0.799	1.0438
	28	1.914	0.3	6.38		28	1.922	0.68	2.82647
	29	1.124	0.491	2.28921		29	1.595	0.679	2.34904
	30	1.572	0.552	2.84783		30	1.47	0.622	2.36334
	31	1.107	0.636	1.74057		31	1.221	0.56	2.18036
	32	1.131	0.823	1.37424		32	1.77	0.74	2.39189
	33	0.829	0.626	1.32428		33	1.28	0.561	2.28164
	34	0.989	0.415	2.38313		34	1.378	0.456	3.02193
	35	0.851	0.485	1.75464		35	0.615	0.58	1.06034
	36	0.88	0.696	1.26437		36	1.836	0.633	2.90047
	37	1.596	0.364	4.38462		37	0.741	0.663	1.11765
	38	1.534	0.569	2.69596		38	1.87	0.598	3.12709
	39	1.805	0.55	3.28182		39	1.118	0.819	1.36508
	40	1.505	0.517	2.91103		40	1.284	0.533	2.40901
	41	0.954	0.845	1.12899		41	1.112	0.779	1.42747
	42	0.55	0.452	1.21681		42	0.727	0.557	1.30521
	43	0.849	0.557	1.52424		43	1.24	0.598	2.07358
	44	1.137	0.485	2.34433		44	0.653	0.499	1.30862
	45	1.242	0.492	2.52439		45	0.826	0.739	1.11773
	46	1.299	0.534	2.43258		46	0.657	0.576	1.14063
	47	1.605	0.413	3.8862		47	0.909	0.822	1.10584
	48	1.785	0.488	3.65779		48	0.625	0.562	1.1121
	49	0.938	0.485	1.93402		49	1.096	0.691	1.58611
	50	0.599	0.511	1.17221		50	1.08	0.636	1.69811
	51	0.593	0.567	1.04586		51	1.677	0.539	3.11132
	52	1.305	0.732	1.78279		52	0.9	0.693	1.2987
	53	1.032	0.709	1.45557		53	0.829	0.665	1.24662
	54	1.281	0.556	2.30396		54	1.056	0.435	2.42759
	55	1.879	0.511	3.6771		55	1.07	0.753	1.42098
	56	1.459	0.572	2.5507		56	0.799	0.652	1.22546
	57	1.616	0.712	2.26966		57	0.993	0.594	1.67172
	58	0.88	0.627	1.40351		58	1.263	0.561	2.25134
	59	0.914	0.541	1.68946		59	0.995	0.582	1.70962
	60	1.409	0.544	2.59007		60	0.813	0.626	1.29872
	61	0.981	0.558	1.75806		61	0.76	0.697	1.09039
	62	0.957	0.576	1.66146		62	0.71	0.706	1.00567
	63	1.225	0.621	1.97262		63	0.728	0.629	1.15739
	64	1.023	0.567	1.80423		64	1.16	0.486	2.38683
	65	1.613	0.535	3.01495		65	1.423	0.641	2.21997
	66	1.118	0.642	1.74143		66	1.847	0.503	3.67197
	67	0.76	0.345	2.2029		67	1.424	0.439	3.24374
	68	1.381	0.428	3.22664		68	1.283	0.448	2.86384
	69	2.165	0.574	3.77178		69	1.337	0.582	2.29725
	70	1.739	0.471	3.69214		70	0.76	0.725	1.04828
	71	1.084	0.399	2.71679		71	0.652	0.561	1.16221
	72	0.862	0.416	2.07212		72	0.678	0.576	1.17708
	73	1.598	0.398	4.01508		73	0.573	0.544	1.05331
	74	1.355	0.521	2.60077		74	0.982	0.87	1.12874
	75	1.171	0.479	2.44468		75	0.742	0.682	1.08798
	76	1.441	0.429	3.35897		76	0.63	0.595	1.05882
	77	1.12	0.631	1.77496		77	1.22	0.557	2.19031
	78	0.851	0.585	1.4547		78	1.061	0.538	1.97212
	79	1.723	0.455	3.78681		79	1.52	0.729	2.08505
	80	1.032	0.603	1.71144		80	1.829	0.757	2.41612
	81	1.394	0.438	3.18265		81	0.71	0.65	1.09231
	82	0.86	0.463	1.85745		82	1.166	0.607	1.92092
	83	1.66	0.389	4.26735		83	0.691	0.524	1.3187
	84	1.218	0.415	2.93494		84	0.739	0.616	1.19968
	85	0.928	0.43	2.15814		85	1.252	0.619	2.02262
	86	0.854	0.426	2.00469		86	0.807	0.653	1.23583
	87	1.327	0.463	2.86609		87	1.062	0.718	1.47911
	88	1.123	0.379	2.96306		88	0.795	0.724	1.09807
	89	0.634	0.5	1.268		89	0.769	0.687	1.11936
	90	1.128	0.49	2.30204		90	0.786	0.515	1.52621
	91	0.904	0.634	1.42587		91	0.747	0.502	1.48805
	92	1.298	0.658	1.97264		92	0.724	0.552	1.31159
	93	0.796	0.678	1.17404		93	1.197	0.658	1.81915
	94	1.008	0.545	1.84954		94	0.775	0.753	1.02922
	95	0.892	0.574	1.55401		95	0.887	0.689	1.28737
	96	1.872	0.39	4.8		96	1.022	0.826	1.23729
	97	1.109	0.419	2.64678		97	0.826	0.807	1.02354
	98	0.746	0.696	1.07184		98	0.935	0.816	1.14583
	99	1.614	0.523	3.08604		99	1.314	0.605	2.1719
	100	0.928	0.618	1.50162		100	0.982	0.481	2.04158
		Col-0				trb1 trb2
	1<x<1.3	10				36
	1.3<x<1.6	14				18
	1.6<x<1.9	19				6
	1.9<x<2.2	11				13
	2.2<x<2.5	10				14
	2.5<x<3	13				5
	3<x	23				8
		100				100
Figure 4f, mitochondrial cristae data	Col-0	cisernae area	mitochondrial area/nm2		ratio
	1	48289.5	374510		12.894
	2	23547.4	177252		13.2847
	3	18138.8	135845		13.3526
	4	38128.5	189302		20.1416
	5	41521.8	213629		19.4364
	6	27803	179067		15.5266
	7	30121.2	214647		14.0329
	8	29079.6	194965		14.9153
	9	29238.5	270600		10.8051
	10	25065.5	207074		12.1046
	11	43747.6	227172		19.2575
	12	34005.3	229376		14.8251
	13	35264	273536		12.8919
	14	41294.2	359595		11.4835
	15	24567.9	159842		15.3701
	16	19829.6	174202		11.3831
	17	19054.9	150752		12.6399
	18	61340	646075		9.49426
	19	43386.4	269938		16.0728
	20	42294.6	186236		22.7102
				Avg	14.63
				SD	3.444
				SEM	0.7701
	trb1 trb2	cisernae area	mitochondrial area	nm2	ratio
	1	8157.74	198273		4.1144
	2	19066	331369		5.75371
	3	15365.8	241485		6.36306
	4	11381.5	278748		4.08306
	5	19061.6	552663		3.44905
	6	9788.78	361458		2.70814
	7	18561.3	217228		8.5446
	8	13265.2	304264		4.35978
	9	13486.8	335850		4.01573
	10	25915.9	204055		12.7004
	11	22957.1	335021		6.85243
	12	17486.2	253186		6.90646
	13	19386	186082		10.418
	14	24974.4	418675		5.96509
	15	18122.9	262649		6.90004
	16	16599.6	334822		4.95773
	17	13727.4	241096		5.69375
	18	17998.6	256914		7.00571		Unpaired t test with Welch's correction
	19	23180.4	367220		6.31241		P value	1.41226e-10
	20	22354.6	349685		6.39278		P value summary	***
				Avg	6.175		Significantly different (P < 0.05)?	Yes
				SD	2.367		One- or two-tailed P value?	Two-tailed
				SEM	0.5293
Figure 4g, 4h, ATP/ADP/AMP data	Standard curve
	μM	AMP	ADP	ATP
	25	405915	422582	460473
	12.5	206243	214813	237154
	6.25	102993	107027	119232
	3.125	51871	49085	56620
	ATP	Col-0	1	2	3	4	5	6	7	8		trb1 trb2	1	2	3	4	5	6	7	8
	Area reject		127600	131516	207569	206131	165071	164421	171086	174520		Area reject	85882	87079	49822	55604	61808	62919	70473	70571
	concentration (μM)		6.78199	6.99496	11.1312	11.053	8.81989	8.78454	9.14703	9.33379		concentration (μM)	4.5131	4.5782	2.55193	2.86639	3.20381	3.26423	3.67506	3.68039
	Total (nmol)		3.39099	3.49748	5.5656	5.5265	4.40995	4.39227	4.57351	4.6669		Total (nmol)	2.25655	2.2891	1.27597	1.4332	1.6019	1.63212	1.83753	1.8402
	nmol/g		28.2583	29.1457	34.785	34.5406	31.4996	31.3734	30.4901	31.1126		nmol/g	17.3581	17.6085	12.7597	14.332	14.5628	14.8374	15.3128	15.335
	ADP	Col-0	1	2	3	4	5	6	7	8		trb1 trb2	1	2	3	4	5	6	7	8
	Area reject		104048	116000	65640	64685	76168	77067	78918	78586		Area reject	23658	25185	51625	53611	51704	51919	39737	38151
	concentration (μM)		6.17004	6.87305	3.91087	3.8547	4.53013	4.58301	4.69189	4.67236		concentration (μM)	1.44149	1.53131	3.08651	3.20333	3.09116	3.1038	2.38726	2.29397
	Total (nmol)		3.08502	3.43653	1.95544	1.92735	2.26507	2.29151	2.34594	2.33618		Total (nmol)	0.720745	0.765654	1.54326	1.60166	1.54558	1.5519	1.19363	1.14698
	nmol/g		25.7085	28.6377	12.2215	12.0459	16.179	16.3679	15.6396	15.5745		nmol/g	5.54419	5.88965	15.4326	16.0166	14.0507	14.1082	9.94691	9.55821
	AMP	Col-0	1	2	3	4	5	6	7	8		trb1 trb2	1	2	3	4	5	6	7	8
	Area reject		26624	30540	52479	51041	35528	36052	33194	32413		Area reject	44040	45237	18230	24012	24651	24837	27361	28292
	concentration (μM)		1.51382	1.75582	3.11159	3.02272	2.06407	2.09645	1.91983	1.87157		concentration (μM)	2.59008	2.66405	0.995099	1.35241	1.3919	1.40339	1.55937	1.6169
	Total (nmol)		0.756912	0.877911	1.55579	1.51136	1.03203	1.04822	0.959915	0.935784		Total (nmol)	1.29504	1.33203	0.49755	0.676205	0.695949	0.701696	0.779684	0.808451
	nmol/g		6.3076	7.31592	9.72371	9.44601	7.37166	7.48731	6.39944	6.23856		nmol/g	9.96185	10.2464	4.9755	6.76205	6.32681	6.37906	6.49737	6.73709
			Col-0															ATP				ADP				AMP
		ATP	28.258	29.146	34.785	34.541	31.5	31.373	30.49	31.113	Avg	31.4	SD	2.305	SEM	0.815		Unpaired t test with Welch's correction				Unpaired t test with Welch's correction				Unpaired t test with Welch's correction
		ADP	25.708	28.638	12.221	12.046	16.179	16.368	15.64	15.575	Avg	17.8	SD	6.077	SEM	2.149		P value	1.49831e-09			P value	0.0281			P value	0.7184
		AMP	6.308	7.316	9.724	9.446	7.372	7.487	6.399	6.239	Avg	7.536	SD	1.363	SEM	0.4817		P value summary	***			P value summary	*			P value summary	ns
			trb1 trb2															Significantly different (P < 0.05)?	Yes			Significantly different (P < 0.05)?	Yes			Significantly different (P < 0.05)?	No
		ATP	17.358	17.608	12.76	14.332	14.563	14.838	15.313	15.335	Avg	15.26	SD	1.59	SEM	0.5622		One- or two-tailed P value?	Two-tailed			One- or two-tailed P value?	Two-tailed			One- or two-tailed P value?	Two-tailed
		ADP	5.544	5.89	15.432	16.017	14.051	14.1083	9.947	9.558	Avg	11.32	SD	4.175	SEM	1.476
		AMP	9.962	10.247	4.976	6.762	6.327	6.379	6.498	6.737	Avg	7.236	SD	1.859	SEM	0.6572
																			ATP/ADP
		ATP/ADP	Col-0																Unpaired t test with Welch's correction
			1.58753	1.63742	1.95421	1.94051	1.76966	1.76253	1.71292	1.74792	Avg	1.764	SD	0.1295	SEM	0.04579			P value	2.49927e-05
			trb1 trb2																P value summary	****
			1.53339	1.55548	1.12721	1.26608	1.28648	1.31078	1.35274	1.35468	Avg	1.348	SD	0.1405	SEM	0.04966			Significantly different (P < 0.05)?	Yes
																			One- or two-tailed P value?	Two-tailed
Figure 4k, 4l starch content and consumption	Standard curve
	0	0.02	0.04	0.06	0.08	0.1	mg/ml
	0.00766667	0.134667	0.271667	0.409667	0.548333	0.687333
	Orignal	OD660
	0.036	0.164	0.301	0.438	0.581	0.718
	0.037	0.163	0.3	0.438	0.575	0.715
	0.037	0.164	0.301	0.44	0.576	0.716
	Blank	0.029
		Col-0	trb1 trb2	Orignal	Col-0	trb1 trb2
	1	0.153	0.269		0.182	0.298
	2	0.152	0.268		0.181	0.297
	3	0.153	0.268		0.182	0.297
	Content (mg)			Blank	0.029
	1	0.110626	0.19561
	2	0.109893	0.194878
	3	0.110626	0.194878
	Content (mg/g)
	1	4.25484	7.52347		Unpaired t test with Welch's correction
	2	4.22667	7.49529		P value	1.65518e-09
	3	4.25484	7.49529		P value summary	***
	Avg	4.245	7.805		Significantly different (P < 0.05)?	Yes
	SD	0.01627	0.01692		One- or two-tailed P value?	Two-tailed
	SEM	0.009392	0.009768
		Col-0				trb1 trb2				Orignal	Col-0			trb1 trb2
	pm	0.052	0.048	0.047		0.033	0.033	0.031		Blank	0.088	0.084	0.083	0.069	0.069	0.067
	am	0.019	0.02	0.018		0.021	0.02	0.02		0.036	0.055	0.056	0.054	0.057	0.056	0.056
	Content (mg)
	pm	0.0366311	0.0337006	0.032968		0.0227113	0.0227113	0.021246
	am	0.0124546	0.0131872	0.011722		0.0139198	0.0131872	0.0131872
	Content (mg/g)
	pm	7.32622	6.74012	6.5936		4.54226	4.54226	4.24921
	am	2.49092	2.63744	2.34439	2.49092	2.78396	2.63744	2.63744	2.68628
	Consumption
		4.83531	4.24921	4.10268		1.85598	1.85598	1.56293
				Avg	4.396			Avg	1.758
				SD	0.3877			SD	0.1692
				SEM	0.2238			SEM	0.09768
					Unpaired t test with Welch's correction
					P value	0.0025
					P value summary	**
					Significantly different (P < 0.05)?	Yes
					One- or two-tailed P value?	Two-tailed

## Sheet: Figure 5
Figure 5e, puncta of co-locolization		GFP-TRB1	GFP-TRB1ΔAIMs
	1	18	7
	2	11	9
	3	10	4
	4	21	7
	5	16	10
	6	13	7
	7	15	5
	8	14	4
	9	13	6
	10	24	7
	11	28	3
	12	23	4
	13	18	8
	14	22	9
	15	19	13
	16	10	12
	17	24	7
	18	21	10
	19	17	8		Unpaired t test
	20	19	6		P value	6.53044e-10
	Avg	17.8	7.3		P value summary	***
	SD	5.074	2.677		Significantly different (P < 0.05)?	Yes
	SEM	1.135	0.5987		One- or two-tailed P value?	Two-tailed
Figure 5g, FRET-FLIM Data		WT TRB1 alone	WT TRB1+ATG8	TRB1ΔAIMs alone	TRB1ΔAIMs+ATG8
	1	2.49	2.23	2.47	2.42
	2	2.49	2.32	2.47	2.49
	3	2.52	2.23	2.49	2.42
	4	2.48	2.35	2.49	2.43
	5	2.48	2.31	2.45	2.44
	6	2.49	2.27	2.49	2.44
	7	2.5	2.29	2.47	2.46
	8	2.48	2.36	2.48	2.45
	9	2.46	2.28	2.48	2.42
	10	2.48	2.38	2.48	2.45
	Avg	2.487	2.302	2.477	2.442
	SD	0.01567	0.05181	0.01252	0.02201
	SEM	0.004955	0.01638	0.003958	0.00696
		Mann Whitney test		Mann Whitney test
		P value	2.66742e-09	P value	0.0015
		Exact or approximate P value?	Exact	Exact or approximate P value?	Exact
		P value summary	****	P value summary	**
		Significantly different (P < 0.05)?	Yes	Significantly different (P < 0.05)?	Yes
		One- or two-tailed P value?	Two-tailed	One- or two-tailed P value?	Two-tailed

## Sheet: Figure 6
Figure 6d, co-locolization percentage		Co-locolization puncta	RFP-TRB1 puncta	Percentage
	1	6	11	54.5455
	2	9	17	52.9412
	3	14	22	63.6364
	4	15	21	71.4286
	5	11	19	57.8947
	6	16	24	66.6667
	7	18	33	54.5455
	8	8	13	61.5385
	9	10	17	58.8235
	10	7	16	43.75
	11	9	15	60
	12	10	19	52.6316
	13	8	13	61.5385
	14	9	16	56.25
	15	13	18	72.2222
			Avg	59.23
			SD	7.469
			SEM	1.928
Figure 6e, autophagosome number measurement		GFP-ATG8	GFP-ATG8+RFP-TRB1
	1	29	48
	2	45	47
	3	36	51
	4	34	53
	5	38	58
	6	41	66
	7	51	48
	8	38	59
	9	40	78
	10	32	68
	11	37	55
	12	43	48
	13	42	51		Unpaired t test
	14	32	62		P value	3.89768e-07
	15	36	74		P value summary	***
	Avg	38.27	57.73		Significantly different (P < 0.05)?	Yes
	SD	5.663	9.96		One- or two-tailed P value?	Two-tailed
	SEM	1.462	2.572
Figure 6j, mitochondrial number measurement		Mito-mch	Mito-mch+GFP-TRB1
	1	14	24
	2	20	23
	3	16	33
	4	28	26
	5	13	32
	6	24	36
	7	17	38
	8	20	41
	9	18	43
	10	25	56
	11	38	36
	12	34	38
	13	17	59
	14	16	63
	15	26	69
	16	22	60
	17	19	50		Unpaired t test with Welch's correction
	18	36	46		P value	5.37947e-06
	19	39	42		P value summary	***
	20	33	39		Significantly different (P < 0.05)?	Yes
	Avg	23.75	42.7		One- or two-tailed P value?	Two-tailed
	SD	8.303	13.15
	SEM	1.857	2.941
Figure 6n, autophagosome number measurement		GFP-TRB1	GFP-TRB1ΔAIMs
	1	42	32
	2	58	19
	3	48	31
	4	56	22
	5	33	29
	6	32	17
	7	36	19
	8	42	25
	9	39	26
	10	43	18
	11	32	30
	12	56	38		Unpaired t test
	13	62	21		P value	8.51348e-07
	14	57	19		P value summary	***
	15	69	30		Significantly different (P < 0.05)?	Yes
	Avg	47	25.07		One- or two-tailed P value?	Two-tailed
	SD	11.92	6.364
	SEM	3.078	1.643
Figure 6p, band intensity of WB		GFP-TRB1/Col-0				GFP-TRB1/atg5				GFP-TRB1/atg7
	GFP-TRB1	DMSO	Conc A		GFP-TRB1	DMSO	Conc A		GFP-TRB1	DMSO	Conc A
	Replica 1	105.858	202.312		Replica 1	136.188	165.594		Replica 1	132.794	180.887
	Replica 2	145.131	172.724		Replica 2	150.094	149.938		Replica 2	150.802	161.75
	Free GFP				Free GFP				Free GFP
	Replica 1	235.461	219.511		Replica 1	83.446	63.708		Replica 1	103.643	72.857
	Replica 2	218.614	181.935		Replica 2	125.649	27.7		Replica 2	127.25	37.796
	Ratio				Ratio				Ratio
	Replica 1	2.22431	1.08501		Replica 1	0.612727	0.384724		Replica 1	0.78048	0.402776
	Replica 2	1.50632	1.05333		Replica 2	0.837135	0.184743		Replica 2	0.843822	0.233669
	Avg	1.86532				0.724931				0.812151
Figure 6r, band intensity of WB	FL	GFP-TRB1	GFP-TRB1ΔAIMs
	Replica 1	99.953	99.968
	Replica 2	81.802	124.852
	Free GFP	GFP-TRB1	GFP-TRB1ΔAIMs
	Replica 1	210.617	142.02
	Replica 2	173.385	169.121
	Ratio
	Replica 1	2.10716	1.42065
	Replica 2	2.11957	1.35457
	Avg	2.11336	1.38761

## Sheet: Figure 7
Figure 7d, mitochondrial number	Conc A	Col-0	trb1 trb2	vap27-1,3,4,6 #A1	vap27-1,3,4,6 #B2		Conc A + DNP	Col-0	trb1 trb2	vap27-1,3,4,6 #A1	vap27-1,3,4,6 #B2
under Conc A + DNP treatment	1	35	19	21	13		1	50	32	32	26
	2	21	13	19	24		2	62	22	29	28
	3	18	15	16	22		3	46	21	25	18		Two-way ANOVA
	4	28	11	14	29		4	32	23	17	29		Within each row, compare columns (simple effects within rows)							Compare each cell mean with the other cell mean in that column
	5	23	14	20	27		5	43	13	21	17
	6	29	17	36	35		6	48	26	22	21		Number of families	2						Number of families	1
	7	36	14	20	32		7	37	19	26	24		Number of comparisons per family	3						Number of comparisons per family	4
	8	20	28	33	13		8	38	33	28	34		Alpha	0.05						Alpha	0.05
	9	31	18	16	14		9	45	22	24	35
	10	17	22	18	21		10	43	16	18	26		Sidak's multiple comparisons test	Mean Diff.	95.00% CI of diff.	Significant?	Summary	Adjusted P Value		Sidak's multiple comparisons test	Mean Diff.	95.00% CI of diff.	Significant?	Summary	Adjusted P Value
	11	32	26	27	26		11	60	29	21	36
	12	18	11	34	27		12	30	15	22	25		Conc A							Conc A - Conc A + DNP
	13	26	17	29	20		13	33	16	39	31		Col-0 vs. trb1 trb2	6	0.9709 to 11.03	Yes	*	0.0136		Col-0	-19.55	-24.8 to -14.3	Yes	****	4.3895e-08
	14	25	28	25	26		14	36	27	23	23		Col-0 vs. vap27-1,3,4,6 #A1	1.9	-3.129 to 6.929	No	ns	0.7417		trb1 trb2	-3.05	-8.301 to 2.201	No	ns	0.4661
	15	17	25	28	16		15	37	19	36	29		Col-0 vs. vap27-1,3,4,6 #B2	3.3	-1.729 to 8.329	No	ns	0.3074		vap27-1,3,4,6 #A1	-1.65	-6.901 to 3.601	No	ns	0.8941
	16	25	22	23	18		16	57	21	28	28									vap27-1,3,4,6 #B2	-4	-9.251 to 1.251	No	ns	0.2082
	17	21	23	19	21		17	52	29	25	31		Conc A + DNP
	18	34	31	22	17		18	56	26	24	19		Col-0 vs. trb1 trb2	22.5	17.47 to 27.53	Yes	****	9.84376e-10
	19	31	24	28	23		19	48	19	33	26		Col-0 vs. vap27-1,3,4,6 #A1	19.8	14.77 to 24.83	Yes	****	3.68141e-07
	20	30	19	31	27		20	55	30	19	25		Col-0 vs. vap27-1,3,4,6 #B2	18.85	13.82 to 23.88	Yes	****	2.87938e-07
	Avg	25.85	19.85	23.95	22.55		Avg	45.4	22.9	25.6	26.55
	SD	6.268	5.958	6.493	6.211		SD	9.659	5.875	5.906	5.375
	SEM	1.402	1.332	1.452	1.389		SEM	2.16	1.314	1.321	1.202
Figure 7f, Δlength of root after DNP treatment	DMSO	Col-0	trb1 trb2	atg5	atg7		DNP	Col-0	trb1 trb2	atg5	atg7
	1	7.439	6.617	7.949	7.452		1	7.931	3.75	4.242	5.559
	2	6.519	5.95	8.203	6.543		2	4.238	2.861	5.867	5.995
	3	6.529	8.625	7.173	7.531		3	3.261	3.967	3.305	6.754
	4	6.656	5.997	8.217	8.41		4	3.206	1.709	5.184	5.557
	5	6.681	8.6	6.704	9.371		5	6.241	3.765	6.591	5.162
	6	5.928	6.314	7.493	7.311		6	3.231	4.179	6.061	6.034
	7	6.323	6.784	9.162	8.373		7	5.063	5.952	5.24	4.776
Col-0 trb1 trb2	8	7.022	6.668	8.03	7.782		8	3.816	2.722	6.923	5.68
The black dot indicates where the root begins to recover growth	9	6.935	8.462	9.424	8.472		9	6.136	1.778	3.671	5.032
ΔLength measurement (yellow curve) with Image J	10	6.763	7.82	6.796	8.23		10	4.587	4.78	4.263	6.315
	11	6.893	7.041	8.438	7.42		11	4.97	3.128	6.482	5.015
	12	6.22	6.414	8.645	6.32		12	2.658	4.296	5.766	6.359
	13	6.502	6.103	8.489	9.312		13	2.643	2.357	7.624	5.036
	14	7.682	6.361	6.726	8.472		14	4.636	4.879	4.285	6.36
	15	6.255	6.542	9.383	8.432		15	4.078	3.099	5.24	5.55
	16	5.853	6.084	6.276	7.84		16	6.66	4.796	5.885	6.612
	17	6.344	5.94	9.069	6.823		17	3.382	1.33	6.699	5.174
	18	5.74	5.869	7.936	7.823		18	2.704	5.592	5.599	7.175
	19	5.89	8.103	6.563	8.312		19	5.953	3.829	5.259	7.673
	20	6.63	6.654	8.673	6.734		20	3.956	2.619	6.091	5.634
	21	7.56	6.342	6.543	7.413		21	2.997	1.604	3.772	5.883
	22	8.83	7.354	7.54	6.472		22	5.185	1.897	3	5.406
	23	8.124	9.642	6.533	7.421		23	2.931	4.141	4.396	6.154
	24	8.352	8.345	7.42	7.444		24	5.217	1.444	3.53	2.898
	25	8.465	8.351	8.42	6.123		25	3.835	2.742	3.294	4.069
	26	9.342	8.452	7.46	8.421		26	4.066	2.259	5.428	3.464
	27	8.464	7.894	8.452	7.312		27	3.263	4.525	6.656	4.805
	28	9.153	7.89	7.342	7.411		28	5.371	4.769	4.715	6.862
	29	9.563	7.993	6.34	6.731		29	3.896	6.845	5.078	3.949
	30	8.664	8.92	7.876	5.935		30	4.69	4.136	5.08	3.82
	31	9.745	6.93	7.646	6.93		31	7.11	4.571	6.445	5.504
	32	9.125	5.9	8.642	8.42		32	5.591	3.482	5.504	5.729
	33	8.857	5.778	7.542	7.325		33	5.249	1.234	5.102	4.995
	34	8.95	6.783	6.421	8.35		34	4.727	2.201	5.101	5.944
	35	8.653	6.883	9.378	6.832		35	7.776	5.727	4.348	6.813
	36	8.367	5.89	8.679	5.823		36	6.717	4.531	4.986	4.576
	37	8.235	6.783	5.907	5.992		37	3.63	3.266	5.334	4.888
	38	7.548	6.58	8.021	8.472		38	3.947	3.777	5.294	4.81
	39	7.435	9.647	7.53	7.842		39	3.223	4.31	7.122	3.566
	40	7.465	9.41	7.52	7.423		40	5.192	2.838	4.233	4.637
	41	7.922	7.634	6.489	7.482		41	4.441	2.73	5.849	4.832
	42	6.789	7.563	6.47	8.426		42	5.566	5.108	2.515	5.433
	43	7.452	7.568	7.852	6.482		43	9.477	4.284	5.434	5.61
	44	7.472	7.22	6.482	6.593		44	6.663	4.938	5.437	3.864
	45	8.452	6.989	7.421	7.423		45	5.454	3.509	3.791	4.902
	46	8.324	9.442	8.421	7.848		46	3.804	4.818	5.583	3.727
	47	9.342	8.651	8.822	6.742		47	7.416	4.569	5.596	4.844
	48	9.123	7.695	6.72	7.82		48	6.137	3.683	5.354	5.099
	49	9.361	7.972	6.38	6.42		49	7.953	5.257	4.366	5.405
	50	9.351	8.953	7.441	8.46		50	6.693	5.217	5.432	5.479
	51	9.243	8.993	6.314	6.993		51	6.498	6.002	5.235	3.721
	52	8.895	8.55	6.274	8.456		52	7.38	6.413	4.777	6.476
	53	7.795	6.992	9.413	5.83		53	7.839	3.635	6.409	3.671
	54	7.885	4.89	6.41	8.903		54	5.867	6.586	6.716	6.922
	55	7.37	7.832	6.742	5.637		55	6.396	5.694	4.335	4.981
	56	7.452	6.683	6.427	6.824		56	6.388	3.349	5.182	4.511
	57	7.379	5.67	7.642	7.523		57	7.007	4.504	6.485	4.92
	58	7.32	6.778	7.451	8.42		58	4.087	3.944	5.65	5.129
	59	7.2	7.89	7.341	7.482		59	4.203	5.135	4.775	5.015
	60	7.489	8.63	7.531	7.424		60	4.445	3.573	6.153	2.443
	61	8.024	8.65	6.314	6.824		61	4.171	5.357	5.358	5.437
	62	6.399	8.64	6.531	8.426		62	7.787	5.624	5.694	4.307
	63	6.972	8.251	6.31	6.824		63	5.94	3.692	6.447	3.941
	64	5.909	9.312	6.33	7.346		64	8.32	3.183	7.23	3.068
	65	7.897	9.332	9.31	6.72		65	4.578	4.651	5.187	3.945
	66	7.125	8.521	6.881	7.472		66	5.959	3.63	4.024	5.765
	67	8.126	7.821	7.31	6.426		67	8.008	4.532	6.84	4.009
	68	9.002	7.432	7.135	7.452		68	8.08	1.962	4.527	3.541
	69	9.12	8.899	8.332	8.462		69	4.004	5.48	3.628	2.864
	70	9.35	8.567	8.312	9.427		70	6.972	3.335	4.502	5.441
	71	9.123	7.634	8.909	8.325		71	5.47	4.718	3.619	3.519
	72	8.357	6.543	8.005	7.327		72	4.492	5.621	5.744	6.299
	73	8.457	6.573	8.64	8.054		73	7.415	5.026	4.002	4.658
	74	7.597	5.678	7.65	7.087		74	5.029	3.701	3.463	5.485
	75	7.58	6.782	6.89	9.249		75	6.915	4.727	3.382	2.979
	76	6.337	6.89	6.993	6.424		76	9.098	6.12	3.471	4.592		Two-way ANOVA
	77	6.987	7.54	6.871	7.824		77	5.996	3.361	3.598	4.767		Within each row, compare columns (simple effects within rows)
	78	8.692	8.56	7.325	7.425		78	5.514	6.583	3.853	5.646
	79	7.689	9.12	5.785	8.976		79	9.016	1.595	4.505	3.775		Number of families	2
	80	8.468	8.54	6.223	8.426		80	7.381	6.749	4.681	4.075		Number of comparisons per family	3
	81	8.541	7.58	7.441	8.724		81	6.211	5.599	3.102	4.814		Alpha	0.05
	82	8.65	8.53	7.312	7.42		82	7.035	5.751	3.695	5.226
	83	8.88	7.52	7.41	6.683		83	8.933	6.012	5.483	4.362		Dunnett's multiple comparisons test	Mean Diff.	95.00% CI of diff.	Significant?	Summary	Adjusted P Value
	84	9.187	7.531	7.8	6.54		84	4.858	5.407	4.922	4.312
	85	9.288	7.352	7.124	6.83		85	5.642	5.012	4.608	4.272		DMSO
	86	7.664	7.452	8.89	7.5		86	3.988	3.549	4.526	3.244		Col-0 vs. trb1 trb2	0.3026	-0.116 to 0.7213	No	ns	0.2133
	87	7.856	8.452	8.9	9.246		87	4.428	6.112	2.364	3.896		Col-0 vs. atg5	0.2712	-0.1475 to 0.6899	No	ns	0.2937
	88	7.452	6.823	7.785	6.942		88	4.183	4.286	5.503	3.408		Col-0 vs. atg7	0.2721	-0.1466 to 0.6907	No	ns	0.2913
	89	7.45	6.472	8.912	8.935		89	4.753	5.004	4.259	5.052
	90	7.48	7.432	6.334	6.93		90	7.929	6.244	5.048	4.954		Recover 48h
	Avg	7.811	7.508	7.54	7.539		Avg	5.509	4.192	5.011	4.943		Col-0 vs. trb1 trb2	1.317	0.8983 to 1.736	Yes	****	0.0001
	SD	1.05	1.101	0.9626	0.9098		SD	1.703	1.401	1.13	1.085		Col-0 vs. atg5	0.4972	0.07853 to 0.9159	Yes	*	0.0148
	SEM	0.1106	0.116	0.1015	0.0959		SEM	0.1796	0.1477	0.1191	0.1143		Col-0 vs. atg7	0.5658	0.1471 to 0.9845	Yes	**	0.0044

## Sheet: Figure S1
Figure S1c, the number of mitochondria co-localized with ER	HDEL	Colocalization	total	percentage		VAP27-1	Colocalization	total	percentage
	1	9	110	8.18182		1	9	70	12.8571
	2	5	73	6.84932		2	6	77	7.79221
	3	3	71	4.22535		3	5	48	10.4167
	4	6	81	7.40741		4	6	71	8.4507
	5	2	44	4.54545		5	10	76	13.1579
	6	13	151	8.60927		6	15	118	12.7119
	7	10	110	9.09091		7	21	106	19.8113
	8	4	83	4.81928		8	10	86	11.6279
	9	3	61	4.91803		9	18	121	14.876
	10	12	112	10.7143		10	5	71	7.04225
	11	9	96	9.375		11	8	92	8.69565
	12	5	89	5.61798		12	27	132	20.4545
	13	5	76	6.57895		13	17	105	16.1905
	14	1	31	3.22581		14	10	85	11.7647
	15	2	61	3.27869		15	15	88	17.0455
	16	2	52	3.84615		16	5	60	8.33333
	17	7	96	7.29167		17	32	153	20.915
	18	8	92	8.69565		18	20	128	15.625
	19	4	48	8.33333		19	19	120	15.8333		Unpaired t test
	20	3	56	5.35714		20	5	51	9.80392		P value	4.10566e-07
			Avg	6.548				Avg	13.17		P value summary	***
			SD	2.228				SD	4.311		Significantly different (P < 0.05)?	Yes
			SEM	0.4981				SEM	0.9639		One- or two-tailed P value?	Two-tailed

## Sheet: Figure S2
Figure S2a, S2b, qRT-PCR data	AtTRB1		Actin	Ct (Orignal test)	AtTRB1	Ct (Orignal test)	Avg	ΔCт
	Replica 1	root		22.63		25.09	21.97	3.12
		stem		20.95		24.9	20.74	4.16
		leaves		21.53		25.02	21.2733	3.74667
		flowers		21.79		24.61	21.32	3.29
		young roots		19.04		23.7	19.3233	4.37667
		young leaves		20.1		24.26	19.79	4.47
								0		ΔCт	1	2	3	ΔΔCт	1	2	3	Relative expression level	1	2	3	Avg	SD	SEM		Dunnett's multiple comparisons test	Mean Diff.	95.00% CI of diff.	Significant?	Summary	Adjusted P Value	F-?
	Replica 2	root		21.78		25.29		3.32		root	3.12	3.32	2.77	root	-1.56667	-1.36667	-1.91667	root	2.9622	2.57874	3.7755	3.105	0.6111	0.3528
		stem		20.75		24.93		4.19		stem	4.16	4.19	3.88	stem	-0.526667	-0.496667	-0.806667	stem	1.4406	1.41095	1.74917	1.534	0.1873	0.1081		Young leaves vs. Roots	-2.097	-2.754 to -1.439	Yes	****	0.0001	A	Roots
		leaves		21.04		24.98		3.70667		leaves	3.74667	3.70667	3.63667	leaves	-0.94	-0.98	-1.05	leaves	1.91853	1.97247	2.07053	1.987	0.07706	0.04449		Young leaves vs. Stem	-0.5247	-1.182 to 0.1329	No	ns	0.1363	B	Stem
		flowers		21.33		24.69		3.37		flowers	3.29	3.37	3.33	flowers	-1.39667	-1.31667	-1.35667	flowers	2.63293	2.4909	2.56093	2.562	0.07102	0.041		Young leaves vs. Leaves	-0.9783	-1.636 to -0.3207	Yes	**	0.0041	C	Leaves
		young roots		19.81		23.98		4.65667		young roots	4.37667	4.65667	4.66667	young roots	-0.31	-0.03	-0.02	young roots	1.23971	1.02101	1.01396	1.092	0.1283	0.0741		Young leaves vs. Flowers	-1.553	-2.21 to -0.8951	Yes	****	0.0001	D	Flowers
		young leaves		20.01		24.73		4.94		young leaves	4.47	4.94	4.65	young leaves	-0.216667	0.253333	-0.0366667	young leaves	1.16205	0.838956	1.02574	1.009	0.1622	0.09365		Young leaves vs. Young roots	-0.08265	-0.7402 to 0.5749	No	ns	0.995	E	Young roots
								0
	Replica 3	root		21.5		24.74		2.77		Normalized	4.47	4.94	4.65		-0.216667	0.253333	-0.0366667		1.16205	0.838956	1.02574
		stem		20.52		24.62		3.88		young leaves
		leaves		21.25		24.91		3.63667			Avg	4.68667
		flowers		20.84		24.65		3.33
		young roots		19.12		23.99		4.66667
		young leaves		19.26		24.44		4.65
	AtTRB2		Actin	Ct (Orignal test)	AtTRB2	Ct (Orignal test)	Avg	ΔCт
	Replica 1	root		22.63		28.07	21.97	6.1
		stem		20.95		28.08	20.74	7.34
		leaves		21.53		27.53	21.2733	6.25667
		flowers		21.79		26.29	21.32	4.97
		young roots		19.04		26.07	19.3233	6.74667
		young leaves		20.1		26.72	19.79	6.93		ΔCт	1	2	3	ΔΔCт	1	2	3	Relative expression level	1	2	3	Avg	SD	SEM		Dunnett's multiple comparisons test	Mean Diff.	95.00% CI of diff.	Significant?	Summary	Adjusted P Value	F-?
										root	6.1	5.17	5.69	root	-0.753333	-1.68333	-1.16333	root	1.68568	3.21169	2.23974	2.379	0.7725	0.446
	Replica 2	root		21.78		27.14		5.17		stem	7.34	7.72	7.42	stem	0.486667	0.866667	0.566667	stem	0.713672	0.548412	0.675175	0.6458	0.08647	0.04992		Young leaves vs. Roots	-1.378	-2.398 to -0.3581	Yes	**	0.0082	A	Roots
		stem		20.75		28.46		7.72		leaves	6.25667	5.91667	5.74667	leaves	-0.596667	-0.936667	-1.10667	leaves	1.51222	1.9141	2.15348	1.86	0.324	0.1871		Young leaves vs. Stem	0.3554	-0.6643 to 1.375	No	ns	0.7678	B	Stem
		leaves		21.04		27.19		5.91667		flowers	4.97	4.94	5.32	flowers	-1.88333	-1.91333	-1.53333	flowers	3.68926	3.76678	2.89454	3.45	0.4828	0.2787		Young leaves vs. Leaves	-0.8587	-1.878 to 0.161	No	ns	0.1101	C	Leaves
		flowers		21.33		26.26		4.94		young roots	6.74667	6.66667	5.99667	young roots	-0.106667	-0.186667	-0.856667	young roots	1.07674	1.13813	1.81085	1.342	0.4073	0.2351		Young leaves vs. Flowers	-2.449	-3.469 to -1.429	Yes	****	0.0001	D	Flowers
		young roots		19.81		25.99		6.66667		young leaves	6.93	6.87	6.76	young leaves	0.0766667	0.0166667	-0.0933333	young leaves	0.948246	0.988514	1.06683	1.001	0.0603	0.03482		Young leaves vs. Young roots	-0.3407	-1.36 to 0.679	No	ns	0.7932	E	Young roots
		young leaves		20.01		26.66		6.87
										Normalized	6.93	6.87	6.76		0.0766667	0.0166667	-0.0933333		0.948246	0.988514	1.06683
	Replica 3	root		21.5		27.66		5.69		young leaves
		stem		20.52		28.16		7.42			Avg	6.85333
		leaves		21.25		27.02		5.74667
		flowers		20.84		26.64		5.32
		young roots		19.12		25.32		5.99667
		young leaves		19.26		26.55		6.76

## Sheet: Figure S3
Figure S3b, mitochondrial morphology data	Col-0	Length (μm)	Width (μm)	Ratio		TRB1 OE	Length (μm)	Width (μm)	Ratio
	1	1.53	0.719	2.12796		1	1.24	0.678	1.82891
	2	1.65	0.97	1.70103		2	1.07	0.894	1.19687
	3	1.15	0.643	1.78849		3	0.804	0.759	1.05929
	4	1.52	0.829	1.83353		4	0.883	0.861	1.02555
	5	0.972	0.623	1.56019		5	1.13	0.863	1.30939
	6	0.911	0.901	1.0111		6	0.926	0.517	1.7911
	7	0.719	0.66	1.08939		7	1.03	0.705	1.46099
	8	1.1	0.896	1.22768		8	1.5	0.795	1.88679
	9	0.803	0.765	1.04967		9	1.47	0.923	1.59263
	10	0.972	0.812	1.19704		10	0.559	0.478	1.16946
	11	1.04	0.571	1.82137		11	0.876	0.833	1.05162
	12	0.992	0.515	1.92621		12	0.907	0.812	1.117
	13	1.03	0.519	1.98459		13	0.892	0.809	1.1026
	14	0.734	0.605	1.21322		14	0.755	0.602	1.25415
	15	0.966	0.59	1.63729		15	1.39	1.07	1.29907
	16	0.759	0.606	1.25248		16	0.996	0.959	1.03858
	17	0.917	0.593	1.54637		17	1.52	1.37	1.10949
	18	0.852	0.683	1.24744		18	0.84	0.721	1.16505
	19	0.883	0.627	1.40829		19	0.99	0.892	1.10987
	20	0.697	0.682	1.02199		20	1.05	0.924	1.13636
	21	1.12	0.7	1.6		21	1.64	1.2	1.36667
	22	1.06	0.574	1.84669		22	1.26	1.17	1.07692
	23	0.741	636	0.00116509		23	0.982	0.807	1.21685
	24	1.42	0.799	1.77722		24	0.987	0.808	1.22153
	25	1.11	0.551	2.01452		25	1.37	0.995	1.37688
	26	0.744	0.625	1.1904		26	1.08	0.937	1.15261
	27	1.06	0.594	1.78451		27	0.962	0.931	1.0333
	28	1.1	0.617	1.78282		28	0.871	0.795	1.0956
	29	0.871	0.43	2.02558		29	0.881	0.855	1.03041
	30	0.92	0.695	1.32374		30	0.76	0.718	1.0585
	31	0.988	0.957	1.03239		31	1.02	0.841	1.21284
	32	0.988	0.722	1.36842		32	0.827	0.696	1.18822
	33	1.63	0.871	1.87141		33	0.955	0.946	1.00951
	34	1.31	0.975	1.34359		34	1.46	0.743	1.96501
	35	1.74	0.739	2.35453		35	0.866	0.631	1.37242
	36	1.13	0.594	1.90236		36	1.12	0.987	1.13475
	37	0.945	0.738	1.28049		37	1.57	1.01	1.55446
	38	0.99	0.879	1.12628		38	1.04	0.694	1.49856
	39	0.745	0.722	1.03186		39	0.953	0.77	1.23766
	40	1.51	0.657	2.29833		40	0.824	0.815	1.01104
	41	1.128	0.49	2.30204		41	0.97	0.75	1.29333
	42	0.904	0.634	1.42587		42	0.559	0.48	1.16458
	43	1.298	0.658	1.97264		43	0.86	0.83	1.03614
	44	0.796	0.478	1.66527		44	0.97	0.82	1.18293
	45	1.008	0.545	1.84954		45	0.92	0.89	1.03371
	46	0.892	0.574	1.55401		46	0.75	0.602	1.24585
	47	1.872	0.39	4.8		47	1.29	1.03	1.25243
	48	1.109	0.419	2.64678		48	0.996	0.95	1.04842
	49	0.746	0.696	1.07184		49	1.53	1.344	1.13839
	50	1.614	0.523	3.08604		50	0.85	0.713	1.19215
		1<x<1.3	15				38
		1.3<x<1.6	9				8
		1.6<x<1.9	13				3
		1.9<x<2.2	7				1
		2.2<x<2.5	3				0
		2.5<x	3				0
		total	50				50
Figure S3f, TMRM intensity		Control	Antimycin A
	1	160.188	41.61
	2	117.273	44.757
	3	116.818	45.723
	4	121.85	46.894
	5	110.75	48.295
	6	131.375	40.928
	7	142.828	40.294
	8	172.352	27.651
	9	157.306	38
	10	124.915	38.51
	11	146.188	35.2
	12	181.167	34.696
	13	118.344	33.383
	14	138.104	32.583		Unpaired t test
	15	125.646	42.5		P value	3.29202e-16
	Avg	137.7	39.4		P value summary	***
	SD	21.77	5.885		Significantly different (P < 0.05)?	Yes
	SEM	5.62	1.519		One- or two-tailed P value?	Two-tailed
Figure S3i, TMRM intensity		MT-YK		GFP-TRB1
	1	55.897		32.971
	2	48.413		20.041
	3	48.208		29.161
	4	52.818		39.493
	5	61.075		36.744
	6	64.287		40.562
	7	65.621		37.99
	8	71.396		23.949
	9	74.119		20.448
	10	38.493		22.818
	11	46.484		24.056
	12	38.427		18.99
	13	35.06		26.07
	14	41.273		26.087	Unpaired t test with Welch's correction
	15	42.686		27.855	P value	1.84858e-06
	Avg	52.28	Avg	28.48	P value summary	***
	SD	12.57	SD	7.351	Significantly different (P < 0.05)?	Yes
	SEM	3.246	SEM	1.898	One- or two-tailed P value?	Two-tailed

## Sheet: Figure S5
Figure S5d starch content	Col-0	Average absorbance		Content (mg)		mg/g
	1	0.079		0.238162		5.80882	Avg	5.787
	2	0.125		0.395116		5.56502	SD	0.2112
	3	0.132		0.419		5.98572	SEM	0.122
	trb1 trb2 CRISPR line
	1	0.186		0.603251		11.3821	Avg	11.93
	2	0.282		0.930809		10.4585	SD	1.804
	3	0.238		0.780678		13.9407	SEM	1.041
							Unpaired t test
							P value	0.0042
							P value summary	**
							Significantly different (P < 0.05)?	Yes
							One- or two-tailed P value?	Two-tailed

[truncated: 4 more sheets: Figure S6, Figure S8, Figure S10, Figure S11]
